# Supplementary material for: Social Fear Affects Limbic System Neuronal Activity and Gene Expression
Source: Int J Mol Sci. 2022 Jul 26;23(15):8228. doi: 10.3390/ijms23158228 (PMC9367789; doi:10.3390/ijms23158228)
Supplement: Supplementary file 1 [file ijms-23-08228-s001.zip]

Archive with 1 entries (1 files):
- ijms-1837326-supplementary.pdf
